# Supplementary material for: Invasive Fusariosis in Pediatric Hematology/Oncology and Stem Cell Transplant Patients: A Report from the Israeli Society of Pediatric Hematology-Oncology
Source: J Fungi (Basel). 2022 Apr 11;8(4):387. doi: 10.3390/jof8040387 (PMC9030963; doi:10.3390/jof8040387)
Supplement: Supplementary file 1 [file jof-08-00387-s001.zip]

Archive with 1 entries (1 files):
- jof-1625624-SI.pdf
